# Supplementary material for: Protective effect of compound Danshen (Salvia miltiorrhiza) dripping pills alone and in combination with carbamazepine on kainic acid-induced temporal lobe epilepsy and cognitive impairment in rats
Source: Pharm Biol. 2018 Mar 21;56(1):217–24. doi: 10.1080/13880209.2018.1432665 (PMC6130614; doi:10.1080/13880209.2018.1432665)
Supplement: Jiao_Haisheng_et_al_supplemental_content.zip [file IPHB_A_1432665_SM9527.zip]

Archive with 1 entries (1 files):
- Final suppl file.docx
